# Supplementary material for: Characterization of the Protein and Carbohydrate Related Quality Traits of a Large Set of Spelt Wheat Genotypes
Source: Foods. 2022 Jul 12;11(14):2061. doi: 10.3390/foods11142061 (PMC9324691; doi:10.3390/foods11142061)
Supplement: Supplementary file 1 [file foods-11-02061-s001.zip]

Archive with 1 entries (1 files):
- foods-1790226-supplementary.pdf
